# Supplementary material for: Global Prevalence and Drivers of Dental Students’ COVID-19 Vaccine Hesitancy
Source: Vaccines (Basel). 2021 May 29;9(6):566. doi: 10.3390/vaccines9060566 (PMC8226539; doi:10.3390/vaccines9060566)
Supplement: Supplementary file 1 [file vaccines-09-00566-s001.zip]

Archive with 1 entries (1 files):
- vaccines-1216798-supplementary.pdf
